# Supplementary material for: Genome-wide high-throughput signal peptide screening via plasmid pUC256E improves protease secretion in Lactiplantibacillus plantarum and Pediococcus acidilactici
Source: BMC Genomics. 2022 Jan 12;23:48. doi: 10.1186/s12864-022-08292-3 (PMC8756648; doi:10.1186/s12864-022-08292-3)
Supplement: Supplementary file 1 — Additional file 1: Table S1. Unique signal peptides identified from first round of screening and number of repetition in different clones. [file 12864_2022_8292_MOESM1_ESM.xlsx]

## Sheet: Sheet1
Table S1: Unique signal peptides identified from first round of screening and number of repetition in different clones.
Signal peptide ID	No. of repetition	Signal peptide ID	No. of repetition
LP_24320	26	PA_10610	9
LP_29340	22	PA_18250	9
LP_28190	10	PA_04150	4
LP_28170	10	PA_08950	3
LP_23790	4	PA_18600	3
LP_14210	3	PA_13510	2
LP_08330	3	PA_17320	1
LP_04240	3	PA_07000	1
LP_23670	2	Failed sequencing*	12
LP_09710	2	Total	44
LP_23680	1
LP_23160	1
Failed sequencing*	39
Total	126
* Failed sequencing includes i) cells that did not re-grow, thus plasmid could not be extracted, ii) plasmids with unknown peptide sequence, and iii) wrong plasmid sequence
