# Supplementary material for: Genome-wide high-throughput signal peptide screening via plasmid pUC256E improves protease secretion in Lactiplantibacillus plantarum and Pediococcus acidilactici
Source: BMC Genomics. 2022 Jan 12;23:48. doi: 10.1186/s12864-022-08292-3 (PMC8756648; doi:10.1186/s12864-022-08292-3)
Supplement: Supplementary file 3 — Additional file 3: Table S2. Primers used in this study. Restriction sites are in bold. [file 12864_2022_8292_MOESM3_ESM.xlsx]

## Sheet: Sheet1
Table S2: Primers used in this study. Restriction sites are in bold.
Primer	Sequence (5'→3')
p256-F	ATTCCATATGATGGTACCAAGGATTATTCGGCTGGTTGAG
p256-R	ACCCAAGCTTTAAGATCTTAGGATCCATGGAATTATGGGATATCCCCGCACGCATAGC
pTRK892m-NcoI	CATGCCATGGTGCGACAAGTAATAAAC
pTRK892m-BglII	AGGAAGATCTGATAATAAATATATATAAACGTATATAGATTTCATAAAGTCTAAC
LP_0373-F	GGCTGAATTCTACTAGAAAGGAGGATCATCTATGTATACGGAA
LP_0373-R	TTTGGTCGACTGATGAAGCATCA
NprB-F	ACGCGTCGACGCAGCAGGTACGGGTATTGG
pro-NprB-F	ACGCGTCGACGAAGAAAGCATCGAGTACGATCACACC
NprB-R	AAGGAAAAAAGCGGCCGCTTAATGATGGTG
PepJ-F	ACGCGTCGACACTCGTGTTAGTAGTTGTAGTGGTAC
pro-PepJ-F	ACGCGTCGACAGTCCAGTTGATATTAAAACTAGTAATGCTGG
pepG1-F	ACGCGTCGACCAAAATTTTGGTTGGAGTGCTAGTAATTGG
pro-pepG1-F	ACGCGTCGACTCACCAGCTATTTTTCATGCTCC
PepA-Aa-F	ACGCGTCGACAGTAAGGGTAGTGCTGTTACGACG
pro-PepA-Aa-F	ACGCGTCGACGCTCCAGCTCCAACTCGTAAGG
PepA-An-F	ACGCGTCGACAGTAAAGGTAGTGCAGTTACTACTCCAC
pro-PepA-An-F	ACGCGTCGACGCCCCGGCCCCCA
PepJ/PepG1/PepA-R	AAGGAAAAAAGCGGCCGCTTAATGGTGATG
LP_0600-F	GGCTGAATTCTACTAGAAAGGAGGATCATCTATGAAACATAAAAATTTATTATTATTAATTATA
LP_0600-R	TTTGGTCGACCTTATCCGCTTCAACTC
sslipA-F	GGCTGAATTCTACTAGAAAGGAGGATCATCTATGAAATTTGTAAAAAGAAGGATCATTGCACTTGTAACAATTTTGATGCTG
sslipA-R	TTTGGTCGACTTCGGCGGCTTTTGCTGACGGCTGCAACGCAAACAGCGATGTAACAGACAGCATCAAAATTGTTACAAGTGCAATG
M6-F	GGCTGAATTCTACTAGAAAGGAGGATCATCTATGGCCAAGAATAATACCAACCGCCATTATAGCTTGCGCAAATTGAAAAAAGGCACCGCCAGTGTTGC
M6-R	TTTGGTCGACGACGCGAGCACTAACTTCATTGGTATTAACAACCAAGCCAGCGCCAATAACACTCAAGGCAACGGCAACACTGGCGGTGCCTTTTTTCA
Usp45-F	GGCTGAATTCTACTAGAAAGGAGGATCATCTATGAAGAAGAAGATTATCAGCGCCATTTTGATGAGCACCGTTATTTTGAG
Usp45-R	TTTGGTCGACGGTATCGGCATAAACGCCACTCAATGGAGCAGCGGCACTCAAAATAACGGTGCTCATC
